# Supplementary material for: Diversity and Distribution of Forest Ants (Hymenoptera: Formicidae) in Nepal: Implications for Sustainable Forest Management
Source: Insects. 2021 Dec 17;12(12):1128. doi: 10.3390/insects12121128 (PMC8707472; doi:10.3390/insects12121128)
Supplement: Supplementary file 1 [file insects-12-01128-s001.zip]

Archive with 1 entries (1 files):
- insects-1434441-supplementary.pdf
